# Supplementary material for: Does Acupuncture Produce Durable Analgesia in Trigeminal Neuralgia? An Updated Systematic Review and Meta-Analysis
Source: Healthcare (Basel). 2026 Jul 1;14(13):1926. doi: 10.3390/healthcare14131926 (PMC13360922; doi:10.3390/healthcare14131926)
Supplement: Supplementary file 1 [file healthcare-14-01926-s001.zip]

Archive with 1 entries (1 files):
- healthcare-4354498-supplementary.pdf
